# Supplementary material for: A Randomized Controlled Trial on the Effects of Leucine-Supplement Combined with Nutritional Counseling on Body Composition in Mix Cancer Older Men
Source: Nutrients. 2024 Jan 9;16(2):210. doi: 10.3390/nu16020210 (PMC10818878; doi:10.3390/nu16020210)
Supplement: Supplementary file 1 [file nutrients-16-00210-s001.zip]

Archive with 1 entries (1 files):
- nutrients-2731625-supplementary.pdf
